# Supplementary material for: Sex-Specific and Long-Term Impacts of Early-Life Venlafaxine Exposure in Zebrafish
Source: Biology (Basel). 2022 Feb 6;11(2):250. doi: 10.3390/biology11020250 (PMC8869491; doi:10.3390/biology11020250)
Supplement: Supplementary file 1 [file biology-11-00250-s001.zip]

Archive with 3 entries (2 files):
- biology-1559793-supplementary/biology-1559793 Raw Data File.xlsx
- biology-1559793-supplementary/biology-1559793-supplementary - proof - corrected vj final.pdf
- biology-1559793-supplementary/
