# Supplementary material for: Sex-Specific and Long-Term Impacts of Early-Life Venlafaxine Exposure in Zebrafish
Source: Biology (Basel). 2022 Feb 6;11(2):250. doi: 10.3390/biology11020250 (PMC8869491; doi:10.3390/biology11020250)
Supplement: Supplementary file 1 [file biology-11-00250-s001.zip › biology-1559793-supplementary/biology-1559793 Raw Data File.xlsx]

## Sheet: Metabolism
Figure 1 Manuscript
Sex	MALES
Grouping	Standard Metabolic Rate (mgO2/kg/hr)				Active Metabolic Rate (mgO2/kg/hr)				Aerobic Scope (mgO2/kg/hr)
Venlafaxine (ng)	0	1	10		0	1	10		0	1	10
	308.033	668.267	454.067		1441.8	1229.8	1588.3		1133.77	561.533	1134.23
	451.333	248.633	374.6		1801.7	671.8	518		1350.37	423.167	143.4
	518.533	134.567	276.9		1489.8	352.8	351.4		971.267	218.233	74.5
	196.6	392.767	227.333		689.5	1164	826.5		492.9	771.233	599.167
	300.1	512.633	356.867		806.5	1238	1196		506.4	725.367	839.133
	471.733	491.567	395.467		1167.6	993.7	1276.5		695.867	502.133	881.033
	343.933	278.333	245.1		1059.6	806.8	593.8		715.667	528.467	348.7
	431.3	323.067	787.367		1780	657.4	1508.7		1348.7	334.333	721.333
	484.333	484.033	336.1		1293.4	1155.2	1115.6		809.067	671.167	779.5
	434.433	533.033	378.467		1003.6	1770.6	648.3		569.167	1237.57	269.833
	359.633		397.667		1609.6		1869.5		1249.97		1471.83
Sex	FEMALES
Grouping	Standard Metabolic Rate (mgO2/kg/hr)				Active Metabolic Rate (mgO2/kg/hr)				Aerobic Scope (mgO2/kg/hr)
Venlafaxine (ng)	0	1	10		0	1	10		0	1	10
	360.933	375.3	442.267		1041.9	1037.1	959.2		680.967	661.8	516.933
	439.267	308.367	534.467		1718.6	505.5	1171.9		1279.33	197.133	637.433
	278.3	415.233	100.467		1651.4	1165.8	389.2		1373.1	750.567	288.733
	286.333	316.033	315.333		1239.8	1329.7	658		953.467	1013.67	342.667
	338.067	314.833	282		1328.9	1597	1273.7		990.833	1282.17	991.7
	305.733	253.367	391.133		1653.7	1088.1	696.6		1347.97	834.733	305.467
	356	395.1	506.767		1443.4	599.1	972		1087.4	204	465.233
	276.333	275.033	413.767		1076.3	1228	1250		799.967	952.967	836.233
	367.3	259.1	347.267		1707.8	1152	1208.8		1340.5	892.9	861.533
		404.967	366.5			930.9	1356.4			525.933	989.9

## Sheet: UCrit
Figure SI 1
Sex	FEMALES					Sex	MALES
Grouping	Ucrit (Body lengths/s)					Grouping	Ucrit (Body lengths/s)
Venlafaxine (ng)	0	1	10			Venlafaxine (ng)	0	1	10
	14.9591	14.7833	15.1833				17.0303	12.9667	18.1591
	14.0667	18.1167	11.0167				15.4941	18.6919	15.8224
	16.4576	15.15	14.2				13.8128	14.1952	22.6167
	13.5083	14.7091	14.3452				15.5725	14.2375	16.0074
	13.5635	16.6619	14.3443				15.4943		15.25
	11.2089	13.2863	14.2309						16.8439
	12.218	13.5
	15.5559	14.2375
	13.6396	12.3088
		14.8905
		13.6396

## Sheet: Juvenile Behaviour
FIGURE 2 in MANUSCRIPT
Grouping	Vertical assessment (Total distance travelled [cm]						Grouping	Vertical assessment (Thigmotaxis [% on the bottom])
Venlafaxine (ng)	0	1	10				Venlafaxine (ng)	0	1	10
	1141.54	3181.01	914.573					17.1616	88.6883	26.5821
	1130.11	1555.86	2580.13					52.3857	97.8087	97.853
	2533.11	1445.2	1872.01					80.469	35.502	56.7677
	853.423	3767.46	1801.66					88.7217	57.068	97.486
	3738.12	1646.18	1583.56					96.1403	98.576	67.8677
	2330.65	3195.69	1163.06					62.3957	98.309	39.3393
	2688.05	2773.81	2700.28					51.518	90.913	56.8457
	2374.98	2466.07	2646.11					91.2687	66.5773	89.1557
	2541.38	3000.45	4344.54					46.513	79.4903	95.9067
	2155.2	2323.17	3010.29					67.5897	62.8627	72.1053
	1803.4	2853.43	2991.11					93.8157	95.395	83.194
	2608.27	4131.07	2254.04					61.9507	92.3143	90.4123
	3890.19	3381.04	1273.56					96.7187	75.2863	94.3607
Grouping	Open field (Top view; Total distance travelled [cm]						Grouping	Open field (Top view; Thigmotaxis [% on the outside])
Venlafaxine (ng)	0	1	10				Venlafaxine (ng)	0	1	10
	1651.99	2782.93	2255.96					98.9196	92.2625	79.0489
	370	1245.55	1801.98					94.4513	94.7545	87.5478
	870.853	4348.87	1361.58					98.7433	97.3028	79.8891
	1318.9	775.026	1036.01					98.0369	52.5306	64.8349
	2375.7	4825.18	2204.6					94.24	94.721	70.7757
	1223.16	2075.06	911.018					82.2189	68.9613	88.2194
	2503.85	1475.06	1896.88					91.0283	50.888	56.8182
	1507.67	2552.29	1588.85					88.2181	90.0467	98.543
	564.712	4432	908.319					97.0625	92.0979	71.5512
	1392.1		1844.65					91.4729		94.2258
	1427.28		2657.24					94.1065		84.7642
			3992.89							81.123
Grouping	Novel object (Total distance from object [cm])
Venlafaxine (ng)	0	1	10
	35116.7	26473.3	40681.1
	29969	43291.4	39430.7
	62737.6	47946.2	35730.4
	60939.1	32144.7	45072.4
	46978.1	28609.7	60846.7
	36353.1	28384.3	36367.4
	64284.3	37440.3	46617.9
	42303.8	43389.6	55064.6
	67717.5	32337.8	45032.3
	55159.3		31230.4
	33137.9		42868.5
			72610.2

## Sheet: Adult Behaviour-Distance
Figure 3
Sex	FEMALE						Sex	FEMALE						Sex	FEMALE
Grouping	Vertical assessment (Total distance travelled [cm]						Grouping	Total distance travelled open field (cm)						Grouping	Distance from object (cm)
Venlafaxine (ng)	0	1	10				Venlafaxine (ng)	0	1	10				Venlafaxine (ng)	0	1	10
	2610.22	4131.07	4231.41					2813.4	2001.44	2544.87					4.35712	5.15935	4.46306
	2190.19	3381.04	1879.28					4205.86	2148.43	3205.2					4.06673	3.06563	3.93632
	1428.84	2195.61	2413.66					2474.84	5687.63	3037.78					5.49159	4.96478	5.22073
	1733.87	3098.88	1740.58					2188.28	5285.49	867.622					3.76291	5.15937	4.18804
	2468.75	2893.03	1539.61					2170.57	1837.12	2272.04					1.03224	4.61755	5.96647
	2279.18	2524.75	2458.92					1464.3	2865.45						4.46269	5.05078
	2611.33	2035.99	1696.96					3180.49	1972.89						4.76594	5.6928
	3009.93	1743.12	2220.25					1613.22	2078.21						5.70061	4.9438
	2714.51	4534.44	1689.45					2889.95	1936.38						4.54595	5.96673
	2246.1	3176.69	670.631					2500.92	2076.57						4.93848	5.08568
		2829.11							1277.23							4.61635
		1609.75							1520.55							3.40346
		1562.44							2489.51							4.90668
		1782.68
Sex	MALE						Sex	MALE						Sex	MALE
Grouping	Vertical assessment (Total distance travelled [cm]						Grouping	Total distance travelled open field (cm)						Grouping	Distance from object (cm)
Venlafaxine (ng)	0	1	10				Venlafaxine (ng)	0	1	10				Venlafaxine (ng)	0	1	10
	2212.39	2937.88	1291.4					2299.58	3984.3	1648.84					3.52869	4.10998	4.63847
	1151.37	2728.57	1942.88					2598.72	2900.57	1787.26					4.8908	4.23897	2.17936
	1775.01	1562.61	2456.42					1615.22	3046.29	2867.43					3.86839	4.84957	4.58011
	1016.87	1352.64	2164.84					1230.81	2596.51	4433.25					3.96858	5.10842	5.08869
	1305.58	1961.56	3545.71					2671.12	2116.65	3361.16					5.11221	4.86332	5.60996
	1785.41	1764.71	2423.16					1520.92	1638.52	2008.57					5.00382	4.72423	4.89776
	1395.95		2375.08					973.465		2994.39					5.24089		4.8217
	954.037		1990.22					2271.32		2518.88					4.23888		4.89601
										1702.81					6.79962		5.38061
										1959.53							2.77834
										1154.69							5.11707
										1749.08							5.3229
										1011.47							3.08306
										1413.96							5.25026

## Sheet: Adult Behaviour-Thigmotaxis
Figure SI 2
		Sex	FEMALE						Sex	FEMALE
		Grouping	Vertical assessment (Thigmotaxis % [Time on bottom])						Grouping	Open field assessment (Thigmotaxis % [Time on outside])
		Venlafaxine (ng)	0	1	10				Venlafaxine (ng)	0	1	10
			98.7211	29.2914	98.9991					92.9835	82.5642	93.0168
			100	75.2781	96.319					88.0129	47.2589	65.7512
			99.9778	96.875	89.2349					97.6426	89.7476	86.5673
			99.9666	98.8101	70.5051					82.9645	92.4274	90.8151
			99.1326	99.5329	1.60142					90.1924	78.4054	92.572
			96.4858	88.6121	99.8109					61.6591	85.8223
			99.5807	99.5885	99.544					91.0597	87.8573
			89.0013	97.5754	100					86.2448	94.4068
			92.8937	99.6553	94.2949					87.0986	90.9263
			100	81.4724	100					64.1832	83.7874
				99.8776							94.3845
				94.5507							73.0234
				99.8332							93.9286
				99.3327
		Sex	MALE						Sex	MALE
		Grouping	Vertical assessment (Thigmotaxis % [Time on bottom])						Grouping	Open field assessment (Thigmotaxis % [Time on outside])
		Venlafaxine (ng)	0	1	10				Venlafaxine (ng)	0	1	10
			94.539	86.0817	98.988					81.8637	79.0879	73.4015
			99.8888	65.6138	100					84.7326	64.8474	28.7557
			93.0049	99.9889	99.6775					81.0631	60.7916	87.0566
			99.8443	99.8999	97.4162					75.1696	80.1957	92.294
			88.6788	100	95.6628					86.445	83.5094	72.3562
			99.6553	98.532	91.2315					78.1719	78.1942	91.2821
			97.1066		93.7708					58.9714		86.167
			100		99.8777					63.5503		89.6697
												79.2148
												90.5593
												93.5394
												92.3607
												86.8231
												87.5125
